# Supplementary material for: Endothelial Progenitor Cells: Relevant Players in the Vasculopathy and Lung Fibrosis Associated with the Presence of Interstitial Lung Disease in Systemic Sclerosis Patients
Source: Biomedicines. 2021 Jul 20;9(7):847. doi: 10.3390/biomedicines9070847 (PMC8301775; doi:10.3390/biomedicines9070847)
Supplement: Supplementary file 1 [file biomedicines-09-00847-s001.zip]

Archive with 1 entries (1 files):
- biomedicines-1293587-supplementary.pdf
